# Supplementary material for: Nanobody-Nanoluciferase Fusion Protein-Enabled Immunoassay for Ochratoxin A in Coffee with Enhanced Specificity and Sensitivity
Source: Toxins (Basel). 2022 Oct 19;14(10):713. doi: 10.3390/toxins14100713 (PMC9609117; doi:10.3390/toxins14100713)
Supplement: Supplementary file 1 [file toxins-14-00713-s001.zip]

Archive with 1 entries (1 files):
- toxins-1953363-supplementary.pdf
